# Supplementary material for: Exploring Heterogeneity of Fecal Microbiome in Long COVID Patients at 3 to 6 Months After Infection
Source: Int J Mol Sci. 2025 Feb 19;26(4):1781. doi: 10.3390/ijms26041781 (PMC11855614; doi:10.3390/ijms26041781)
Supplement: Supplementary file 1 [file ijms-26-01781-s001.zip]

Archive with 3 entries (3 files):
- On behalf of P4O2 v6.pdf
- P4O2_fecal_microbiome_supplements.pdf
- Supplementary_file_cluster_differences.xlsx
