# Supplementary material for: Exploring Heterogeneity of Fecal Microbiome in Long COVID Patients at 3 to 6 Months After Infection
Source: Int J Mol Sci. 2025 Feb 19;26(4):1781. doi: 10.3390/ijms26041781 (PMC11855614; doi:10.3390/ijms26041781)
Supplement: Supplementary file 1 [file ijms-26-01781-s001.zip › Supplementary_file_cluster_differences.xlsx]

## Sheet: Overview
ASV	genus	species	present_in	lfc	p_adj
OTU178	Actinomyces	sp_ph3	15	3.3359	0.0068824		Meaning of cell highlights:
OTU58	Adlercreutzia	equolifaciens	30	-3.99905	4.70797e-07		Dark blue: More abundant in cluster 1
OTU113	Adlercreutzia	equolifaciens	47	-6.98799	2.71957e-24		Red: More abundant in cluster 2
OTU40	Agathobaculum	butyriciproducens	63	-5.13784	0.00873707		Light blue: Butyrate producing taxa (full list of genera in other sheet)
OTU67	Alistipes	communis	51	-6.51343	1.10369e-15
OTU216	Alistipes	putredinis	61	-5.58027	0.000677203		Abbreviations:
OTU258	Alistipes	senegalensis	31	-2.6632	0.0219824		ASV: Amplicon sequencing variants
OTU259	Alistipes	shahii	56	-5.64533	1.63532e-05		lfc: Log Fold Change
OTU66	Anaerobutyricum	hallii	64	-4.2936	0.0395416		p_adj: Adjusted p-value
OTU313	Anaerobutyricum	soehngenii	34	-3.80985	4.98976e-08
OTU182	Anaerofilum	sp_BX8	21	-1.32825	0.0148702
OTU613	Anaerofustis	stercorihominis	8	2.41239	0.0209176
OTU488	Anaerosacchariphilus	sp_NSJ_68	19	-1.14342	0.0181102
OTU221	Anaerostipes	butyraticus	10	3.84938	0.0170516
OTU223	Anaerostipes	caccae	10	6.07389	0.000293834
OTU41	Anaerostipes	hadrus	67	-5.14832	0.00753478
OTU943	Anaerostipes	hominis	6	4.19369	0.0255112
OTU302	Anaerotignum	faecicola	38	-4.24151	0.000204481
OTU106	Anaerotruncus	rubiinfantis	29	-2.10489	6.79282e-05
OTU222	Bacteroides	fragilis	20	5.92767	0.00199422
OTU207	Bacteroides	ovatus	58	5.02224	0.00083486
OTU952	Bifidobacterium	breve	5	3.91181	0.0271439
OTU24	Bifidobacterium	catenulatum	11	6.58726	0.00235702
OTU277	Bifidobacterium	dentium	17	3.55502	0.0285795
OTU452	Bilophila	wadsworthia	42	-3.99629	0.00370492
OTU411	Blautia	glucerasea	36	-4.61838	5.70657e-09
OTU498	Blautia	glucerasea	41	-3.49464	0.000266496
OTU1186	Blautia	hansenii	4	3.8244	0.0377566
OTU417	Blautia	luti	29	-3.31304	0.000970079
OTU444	Blautia	luti	22	-2.15443	0.00370492
OTU282	Blautia	massiliensis	58	-4.736	0.0145173
OTU125	Blautia	obeum	64	-6.71535	6.39058e-07
OTU578	Blautia	obeum	19	-1.99497	0.00344074
OTU133	Blautia	producta	20	7.06028	3.98807e-05
OTU108	Blautia	SGB4815	49	-5.22744	1.74759e-06
OTU586	Blautia	sp_Marseille_P3087	25	-2.95128	8.81579e-05
OTU33	Blautia	sp_MSK_20_85	46	-7.1546	2.07882e-20
OTU632	Blautia	sp_OF03_15BH	25	-3.09867	1.6368e-05
OTU11	Blautia	wexlerae	79	1.44744	0.0328119
OTU587	Blautia	wexlerae	39	-4.06259	4.36498e-05
OTU402	Butyricicoccus	sp_AM29_23AC	25	-3.09679	0.000113771
OTU389	Butyricimonas	SGB15260	28	-4.6062	2.53959e-06
OTU370	Candidatus_Allochristensenella	caecavium	22	-1.12462	0.0161646
OTU112	Candidatus_Avimonas	narfia	32	-2.79422	0.00178298
OTU4	Candidatus_Cibionibacter	quicibialis	70	-7.39531	3.82113e-11
OTU311	Candidatus_Gastranaerophilales	bacterium	14	-1.49108	0.0454819
OTU369	Candidatus_Parachristensenella	avicola	16	-1.20562	0.0495207
OTU372	Candidatus_Pseudobutyricicoccus	lothianensis	31	-3.99916	3.76397e-07
OTU610	Catenibacillus	scindens	20	-1.35724	0.0136904
OTU620	Catenibacterium	SGB4425	12	-2.12104	0.0293873
OTU272	Christensenellaceae	bacterium_NSJ_44	31	-2.29102	0.00396736
OTU138	Christensenellaceae	bacterium_NSJ_63	47	-4.66638	7.13957e-22
OTU295	Clostridiaceae	bacterium	33	-3.37232	0.0479005
OTU471	Clostridiaceae	bacterium	27	-2.5891	3.00001e-05
OTU434	Clostridiaceae	bacterium_AF18_31LB	46	-3.52277	0.0148702
OTU409	Clostridiaceae	bacterium_Marseille_Q4143	36	-3.3246	0.00284255
OTU462	Clostridiaceae	bacterium_Marseille_Q4145	27	-2.56299	4.10797e-05
OTU449	Clostridiaceae	bacterium_Marseille_Q4149	31	-3.42643	0.000113771
OTU420	Clostridiaceae	unclassified_SGB4771	20	-2.61363	0.000339026
OTU361	Clostridiales	bacterium_KLE1615	66	-5.79844	0.00279288
OTU690	Clostridiales	bacterium_NSJ_40	24	-2.01687	0.000467638
OTU50	Clostridiales	Family_XIII_bacterium_BX16	48	-6.19837	8.87223e-19
OTU211	Clostridium	butyricum	28	9.38143	4.10636e-34
OTU39	Clostridium	fessum	48	-5.49901	4.07924e-07
OTU53	Clostridium	scindens	18	4.16833	0.0479005
OTU172	Clostridium	SGB4750	46	-3.25558	0.0444892
OTU629	Clostridium	sp_1001270H_150608_G6	18	-2.99278	0.00147388
OTU310	Clostridium	sp_AF20_17LB	29	-3.09938	9.21749e-07
OTU504	Clostridium	sp_AF27_2AA	20	-1.77982	0.00275853
OTU283	Clostridium	sp_AF34_10BH	60	-6.22503	3.2816e-06
OTU185	Clostridium	sp_AF36_4	37	-4.36374	1.85022e-09
OTU294	Clostridium	sp_AM49_4BH	32	-3.22746	0.00340359
OTU1185	Clostridium	sp_D5	5	2.89935	0.0256946
OTU184	Clostridium	sp_Marseille_P3244	38	-2.68143	1.88848e-05
OTU61	Clostridium	symbiosum	19	6.90456	2.35394e-05
OTU1	Collinsella	aerofaciens	77	-3.53306	0.0457842
OTU661	Collinsella	bouchesdurhonensis	20	-2.98605	0.000330506
OTU71	Collinsella	SGB14861	58	-8.58437	1.11944e-17
OTU252	Collinsella	SGB4121	38	3.00208	0.0301615
OTU335	Coprococcus	catus	55	-6.6247	3.79223e-09
OTU407	Coprococcus	comes	56	-8.73378	2.29488e-57
OTU384	Coprococcus	eutactus	21	-3.02315	0.000933462
OTU421	Coprococcus	eutactus	14	-1.83632	0.0298392
OTU436	Coprococcus	SGB4669	20	-2.16402	0.00453411
OTU783	Desulfovibrio	piger	17	-2.25639	0.00367429
OTU59	Dorea	formicigenerans	62	-5.3967	0.0023158
OTU437	Dorea	sp_AF24_7LB	34	-3.8884	8.51247e-07
OTU333	Dorea	sp_AF36_15AT	52	-5.69959	9.95211e-10
OTU394	Dysosmobacter	sp_BX15	40	-6.54316	5.67158e-16
OTU127	Dysosmobacter	sp_NSJ_60	38	-4.43701	1.16458e-11
OTU920	Eggerthella	sp_YY7918	4	0.489762	0.0343271
OTU414	Ellagibacter	isourolithinifaciens	27	-4.13404	2.355e-06
OTU152	Enterocloster	aldenensis	21	5.14385	0.00998443
OTU195	Enterocloster	bolteae	34	7.90908	1.33306e-09
OTU111	Enterocloster	clostridioformis	22	6.45334	0.00028789
OTU243	Enterococcus	faecium	7	4.10099	0.00473201
OTU68	Erysipelatoclostridium	ramosum	24	8.5365	3.85385e-12
OTU213	Escherichia	coli	50	6.64788	8.01104e-13
OTU79	Eubacteriaceae	bacterium	30	-3.65407	1.52872e-06
OTU461	Eubacteriales	unclassified_SGB15145	21	-2.21337	0.00115782
OTU287	Eubacterium	ramulus	45	-6.4179	8.63403e-18
OTU450	Eubacterium	ramulus	16	-1.94428	0.0121386
OTU292	Eubacterium	siraeum	37	-4.6149	6.31414e-09
OTU432	Eubacterium	ventriosum	34	-2.9101	0.0167705
OTU654	Evtepia	gabavorous	22	-3.19676	0.000802984
OTU454	Faecalibacillus	intestinalis	39	-5.20068	5.31059e-13
OTU5	Faecalibacterium	prausnitzii	68	-5.28113	0.00105472
OTU9	Faecalibacterium	prausnitzii	55	-4.50311	0.0190386
OTU10	Faecalibacterium	prausnitzii	70	-4.43764	0.0350037
OTU401	Faecalibacterium	prausnitzii	43	-5.26791	0.000113771
OTU965	Faecalibacterium	prausnitzii	16	-1.94237	0.018485
OTU395	Faecalibacterium	SGB15315	28	-3.88441	1.67093e-06
OTU284	Faecalibacterium	SGB15346	59	-7.85448	2.14052e-08
OTU388	Faecalicatena	fissicatena	41	-3.63095	0.0271439
OTU533	Faecalimonas	umbilicata	13	6.58525	0.00193727
OTU12	Firmicutes	bacterium_AF16_15	54	-7.25238	1.71322e-10
OTU32	Flavonifractor	plautii	68	3.54876	0.00566147
OTU554	Gemella	sanguinis	8	3.34451	0.00456669
OTU104	Gemmiger	formicilis	73	-3.95025	0.0409825
OTU514	Gemmiger	SGB15295	13	-1.49359	0.0464059
OTU397	Gemmiger	SGB15299	29	-3.96146	8.54124e-06
OTU516	GGB13404	SGB14252	20	-2.1442	0.00110828
OTU635	GGB13493	SGB15238	16	-1.80773	0.00982332
OTU507	GGB14025	SGB14906	24	-2.73514	0.000122104
OTU346	GGB2653	SGB3574	43	-2.96893	0.018485
OTU797	GGB2958	SGB3940	13	-1.59795	0.0280671
OTU596	GGB2970	SGB3952	19	-1.70998	0.00212211
OTU496	GGB2977	SGB3959	24	-2.22232	0.00253891
OTU328	GGB2980	SGB3962	37	-3.99751	6.75379e-09
OTU584	GGB2982	SGB3964	24	-2.80305	0.000293834
OTU747	GGB2998	SGB3988	25	-2.98135	3.69563e-06
OTU528	GGB2998	SGB3989	20	-2.53278	0.000818845
OTU162	GGB3000	SGB3991	21	-1.7833	0.00967094
OTU309	GGB3002	SGB3993	18	-1.40152	0.0438036
OTU408	GGB3109	SGB4643	14	-1.40421	0.0328119
OTU19	GGB3304	SGB4367	31	-4.69217	1.39276e-07
OTU576	GGB33469	SGB15236	38	-5.8722	4.11658e-13
OTU1149	GGB33469	SGB15237	17	-2.07585	0.00265635
OTU867	GGB33512	SGB15203	22	-2.0384	0.00278861
OTU186	GGB33586	SGB53517	23	-2.52372	0.000266496
OTU306	GGB33928	SGB15225	35	-4.52781	2.12167e-09
OTU495	GGB34228	SGB72916	14	-1.03209	0.0481695
OTU1040	GGB3446	SGB4597	15	-1.35921	0.0455219
OTU173	GGB34797	SGB14322	27	-4.40485	8.45611e-07
OTU148	GGB34900	SGB14891	30	-2.81015	1.07906e-05
OTU336	GGB3510	SGB4687	24	-2.04186	0.000504878
OTU429	GGB3570	SGB4777	31	-3.56261	1.09533e-06
OTU502	GGB3593	SGB4817	16	-1.70228	0.00952678
OTU575	GGB3614	SGB4886	13	-1.84712	0.018485
OTU735	GGB3619	SGB4894	13	-1.32966	0.0470576
OTU145	GGB3653	SGB4964	52	-7.00284	1.78984e-31
OTU354	GGB38744	SGB14842	24	-2.3971	0.000266496
OTU981	GGB4456	SGB6141	15	-1.60166	0.0165861
OTU131	GGB45432	SGB63101	51	-5.76785	1.57387e-07
OTU604	GGB45620	SGB63333	19	-1.79823	0.00378627
OTU22	GGB47687	SGB2286	28	-3.45648	2.65309e-05
OTU455	GGB51441	SGB71759	27	-2.55488	0.0248635
OTU135	GGB51959	SGB72479	34	-5.08198	5.17378e-09
OTU116	GGB52130	SGB14966	32	-2.55914	0.018485
OTU556	GGB58233	SGB79883	14	2.85023	0.03184
OTU640	GGB77437	SGB9391	16	-1.27028	0.0209176
OTU412	GGB79734	SGB15291	47	-5.75739	0.000279989
OTU810	GGB79890	SGB14770	19	-2.4238	0.00096711
OTU286	GGB80011	SGB15265	39	-4.26226	0.00566147
OTU303	GGB80140	SGB15224	37	-4.84746	9.45564e-10
OTU334	GGB9186	SGB14125	25	-2.96946	4.32613e-05
OTU483	GGB9189	SGB14128	21	-1.83049	0.00127579
OTU803	GGB9293	SGB14250	13	-1.48509	0.0249579
OTU862	GGB9342	SGB14306	21	-2.44769	0.00111307
OTU657	GGB9345	SGB14311	26	-3.31376	1.91407e-05
OTU549	GGB9453	SGB14845	26	-2.74834	0.0196614
OTU319	GGB9501	SGB14898	18	-1.90355	0.0117134
OTU289	GGB9512	SGB14909	26	-3.64994	1.74808e-05
OTU320	GGB9522	SGB14921	43	-5.44503	3.25656e-17
OTU426	GGB9524	SGB14924	25	-3.77596	1.1591e-05
OTU70	GGB9531	SGB14932	31	-2.84985	0.00267431
OTU98	GGB9534	SGB14937	29	-2.66008	0.000779007
OTU607	GGB9545	SGB14952	16	-1.25165	0.0454819
OTU435	GGB9559	SGB14969	27	-2.75092	0.000102368
OTU278	GGB9580	SGB14996	8	3.26378	0.0498203
OTU786	GGB9602	SGB15028	21	-2.3041	0.000643184
OTU574	GGB9602	SGB15031	30	-4.38052	6.80491e-08
OTU447	GGB9608	SGB15041	25	-3.01281	0.000118438
OTU315	GGB9614	SGB15049	23	-2.67829	0.000151256
OTU82	GGB9619	SGB15067	25	-2.12209	0.0309627
OTU473	GGB9621	SGB15073	20	-1.64999	0.018485
OTU29	GGB9627	SGB15081	35	-4.67812	6.31414e-09
OTU430	GGB9634	SGB15093	23	-2.91259	0.000266496
OTU453	GGB9635	SGB15106	30	-5.0484	2.79386e-08
OTU864	GGB9636	SGB15107	17	-1.93507	0.00886278
OTU344	GGB9641	SGB15117	27	-3.23474	2.11176e-05
OTU415	GGB9642	SGB15119	22	-3.61038	4.33505e-05
OTU771	GGB9677	SGB15180	21	-2.64633	0.000679034
OTU350	GGB9695	SGB15209	17	-1.49029	0.0190386
OTU136	GGB9699	SGB15216	55	-7.54558	6.31414e-09
OTU431	GGB9707	SGB15229	40	-5.68963	8.01181e-15
OTU479	GGB9708	SGB15233	31	-4.49441	9.85586e-08
OTU298	GGB9708	SGB15234	31	-4.42472	4.55869e-08
OTU456	GGB9712	SGB15244	22	-3.5245	8.6712e-05
OTU623	GGB9713	SGB15249	38	-5.15189	2.92628e-11
OTU97	GGB9747	SGB15356	22	-2.94345	0.000265328
OTU403	GGB9758	SGB15368	32	-4.34365	9.72378e-06
OTU416	GGB9760	SGB15373	39	-4.40583	0.000518217
OTU519	GGB9760	SGB15374	21	-3.65279	0.000222074
OTU765	GGB9762	SGB15377	14	-1.87786	0.0159616
OTU592	GGB9765	SGB15382	42	-5.47643	1.29387e-14
OTU979	GGB9767	SGB15385	16	-2.09823	0.007799
OTU367	GGB9770	SGB15390	36	-4.51498	7.46904e-10
OTU739	GGB9774	SGB15394	14	-2.13051	0.0148702
OTU360	GGB9775	SGB15395	22	-2.89571	0.000170193
OTU203	GGB9781	SGB15402	36	-3.29807	0.00566147
OTU798	GGB9781	SGB66170	28	-3.07054	3.63907e-06
OTU631	GGB9787	SGB15410	28	-4.06416	1.99416e-07
OTU818	GGB9788	SGB15411	17	-1.97006	0.00367622
OTU677	GGB9790	SGB15413	24	-3.4899	4.09369e-05
OTU154	GGB9818	SGB15459	19	-1.78711	0.0060185
OTU551	Granulicatella	SGB8255	7	4.1068	0.000238009
OTU538	Haemophilus	parainfluenzae	7	3.02391	0.0307226
OTU176	Hungatella	hathewayi	20	3.97325	0.0196984
OTU86	Hydrogenoanaerobacterium	saccharovorans	41	-4.95406	2.15282e-14
OTU263	Intestinibacter	bartlettii	36	3.8336	0.00453411
OTU611	Intestinimonas	gabonensis	19	-1.44336	0.0148702
OTU76	Lachnospira	eligens	56	-3.82874	0.007799
OTU96	Lachnospiraceae	bacterium	56	-6.75653	1.96666e-12
OTU442	Lachnospiraceae	bacterium	35	-4.45408	5.7634e-10
OTU469	Lachnospiraceae	bacterium_AM48_27BH	20	-2.13837	0.00115782
OTU93	Lachnospiraceae	bacterium_Marseille_Q4251	55	-4.68955	0.00128583
OTU38	Lacrimispora	amygdalina	38	-3.95316	1.92694e-05
OTU55	Lawsonibacter	asaccharolyticus	65	-6.29067	3.37548e-07
OTU159	Massiliimalia	massiliensis	28	-1.53402	0.00134737
OTU547	Massilimicrobiota	sp_An134	11	3.71851	0.00962402
OTU345	Mediterraneibacter	butyricigenes	45	-3.45456	0.000836971
OTU301	Megasphaera	massiliensis	4	4.35437	0.0444892
OTU565	Megasphaera	micronuciformis	5	4.32093	0.00753478
OTU706	Methylobacterium	SGB15164	29	-3.1538	1.49124e-05
OTU190	Oscillibacter	sp_ER4	54	-8.46228	2.32552e-17
OTU326	Oscillospiraceae	bacterium_Marseille_Q3528	47	-4.98857	2.53455e-07
OTU419	Paratractidigestivibacter	faecalis	19	-2.98168	0.000982671
OTU316	Phocaeicola	massiliensis	29	-3.27171	0.00566147
OTU374	Prevotella	copri_clade_A	26	-4.74867	8.22331e-06
OTU445	Roseburia	hominis	58	-4.41864	0.0108484
OTU92	Rothia	mucilaginosa	34	3.72709	0.0268853
OTU23	Ruminococcus	bicirculans	47	-5.87126	1.72217e-05
OTU14	Ruminococcus	callidus	14	-2.06923	0.0217706
OTU69	Ruminococcus	gnavus	49	8.4291	2.76746e-21
OTU380	Ruminococcus	torques	55	-5.62098	0.00244419
OTU27	Sellimonas	intestinalis	28	7.36152	1.09402e-05
OTU728	Senegalimassilia	SGB14826	21	-2.79362	0.000802984
OTU398	Slackia	isoflavoniconvertens	29	-4.40964	5.49609e-07
OTU524	Solibaculum	mannosilyticum	24	-2.19008	0.000191128
OTU83	Streptococcus	australis	16	4.79847	0.00079768
OTU545	Streptococcus	infantis	9	3.26608	0.00370492
OTU553	Streptococcus	mitis	5	2.40472	0.0217706
OTU558	Streptococcus	mitis	5	2.44488	0.0230775
OTU1196	Streptococcus	oralis	4	2.273	0.0187914
OTU37	Streptococcus	parasanguinis	56	4.34365	0.000418827
OTU17	Streptococcus	salivarius	60	3.9879	0.00124441
OTU189	Streptococcus	sanguinis	16	3.23582	0.0112793
OTU134	Veillonella	atypica	10	6.08314	7.32941e-06
OTU381	Veillonella	dispar	9	6.52005	0.000273184
OTU536	Veillonella	parvula	7	5.50962	0.00106887
OTU74	Vescimonas	coprocola	54	-6.49783	1.6266e-07
OTU446	Vescimonas	SGB15087	15	-2.02292	0.0138851
OTU180	Waltera	intestinalis	46	-5.47958	6.01563e-08
OTU540	Weissella	cibaria	4	2.98791	0.0374707

## Sheet: Butyrate producers
Butyricimonas
Odoribacter
Anaerostipes
Agathobacter
Anaerobutyricum
Butyrivibrio
Coprococcus
Roseburia
Shuttleworthia
Butyricicoccus
Faecalibacterium
Flavonifractor
Pseudoflavonifractor
Oscillibacter
Subdoligranulum
